# Supplementary material for: Bufotalin Induces Oxidative Stress-Mediated Apoptosis by Blocking the ITGB4/FAK/ERK Pathway in Glioblastoma
Source: Antioxidants (Basel). 2024 Sep 27;13(10):1179. doi: 10.3390/antiox13101179 (PMC11505062; doi:10.3390/antiox13101179)
Supplement: Supplementary file 1 [file antioxidants-13-01179-s001.zip]

Archive with 1 entries (1 files):
- antioxidants-3202149-supplementary.pdf
